# Supplementary material for: Novel autophagy inducers by accelerating lysosomal clustering against Parkinson’s disease
Source: eLife. 2024 Jul 3;13:e98649. doi: 10.7554/eLife.98649 (PMC11221835; doi:10.7554/eLife.98649)
Supplement: Figure 1—source data 1. [file elife-98649-fig1-data1.zip]

Archive with 2 entries (2 files):
- Figure 1-source data1/Figure1-table 1.xlsx
- Figure 1-source data1/INCell-MTOC.ijm
