# Supplementary material for: Novel autophagy inducers by accelerating lysosomal clustering against Parkinson’s disease
Source: eLife. 2024 Jul 3;13:e98649. doi: 10.7554/eLife.98649 (PMC11221835; doi:10.7554/eLife.98649)
Supplement: Figure 1—source data 1. [file elife-98649-fig1-data1.zip › Figure 1-source data1/INCell-MTOC.ijm]

///開くフォルダと保存するフォルダの選択

showMessage("Select Open Folder");
openDir = getDirectory("Choose a Directory");

list = getFileList(openDir);

showMessage("Select Save FolderAnalysis");
saveDirAnalysis = getDirectory("Choose a Directory");


///解析開始
for(i=0; i<list.length;i++){open(openDir+list[i]);
///FITC画像だけを選択する                           
                           title = getTitle();
                           title1 = split(title,"wv");
                           green = title1[0] + "wv FITC - FITC).tif";
                           red = title1[0] + "wv Cy3 - Cy3).tif";
                           blue = title1[0] + "wv DAPI - DAPI).tif";
                           
                           if(startsWith(list[i], green)==true)
                           {selectImage(green);
                          
//γ-tubulinの写真をThresholdし、Analyis particleでγ-tubulin のROIを設定

                          setMinAndMax(0, 5000); 
                          run("Apply LUT");
                          run("Subtract Background...", "rolling=4");
                          setMinAndMax(0, 17000);
                          run("Apply LUT");
                          setAutoThreshold("Default dark"); 
                          setThreshold(39000, 65535);
                          run("Set Scale...", "distance=0 knwon=1 pixel=1 unit=micron global");
                          run("Set Measurements...", "mean centroid stack redirect=None decimal=3");

                           run("Convert to Mask");
                           run("Analyze Particles...", "size=10-400 circularity=1.00 display clear add");
                          
//γ-tubulinのROI、Resultから中心座標を抽出し、中心から半径100pixelの円のROIを配置
          
        w = h = 30;
		
		count = roiManager("count");
		roiManager("show all without labels");
		roiManager("reset");
		roiManager("show none");
		
///FITCに異常があり、ROIを設定できない場合を除去してから,ROI(MTOC)に円を配置する      
     if(nResults()>0){		 
		    for(k = 0; k < count; k++)
		    {
			cx = getResult("X", k);
			cy = getResult("Y", k);
			x = cx-w/2;
			y = cy-h/2;
			makeOval(x, y, w, h);
			roiManager("add");
		    }
		    
		
       close("Results");
       close(green);
       print("ROI setting is complete");   

	   
                         
	//円のROIをRedのlysosomeの画像に反映し、円内のlysosomeのintensityを数値化

        
        selectImage(red);
 
        roiManager("Show All without labels");
		roiManager("Measure");
        print("red analysis is complete");
       
		newname = title1[0]+"_analyzed";

        saveAs("Results", saveDirAnalysis+newname+".txt");
        close("Results");
        close(red);}else{close(green);close(red);}}
        else if(startsWith(list[i],blue)==true)
             {selectImage(blue);
             setAutoThreshold("Default dark");
             //run("Threshold...");
             setThreshold(800, 65535);
             run("Analyze Particles...", "size=100-infinity clear summarize");
             close(blue);}}
             selectWindow("Summary");
             saveAs("Results",saveDirAnalysis+"SummaryDAPI.txt");
             close("SummaryDAPI.txt");
        

for(i=0; i<list.length;i++){open(openDir+list[i]);
                         
                           title = getTitle();
                           title1 = split(title,"wv");
                    
                           red = title1[0] + "wv Cy3 - Cy3).tif";
                    
                           if(startsWith(list[i], red)==true)
                           {
///リソソーム画像の平均intensityを算出
        selectImage(red);
        //run("Threshold...");
        setThreshold(200, 65535);
        run("Analyze Particles...", "clear summarize");close(red);}
        else{close(list[i]);}}
        selectWindow("Summary");
        saveAs("Results",saveDirAnalysis+"Summarylysosome.txt");
        close("Summarylysosome.txt");


      


        
                                                                                                                                   
                          

                         
