# Supplementary material for: Novel autophagy inducers by accelerating lysosomal clustering against Parkinson’s disease
Source: eLife. 2024 Jul 3;13:e98649. doi: 10.7554/eLife.98649 (PMC11221835; doi:10.7554/eLife.98649)
Supplement: Figure 2—source data 1. [file elife-98649-fig2-data1.zip]

Archive with 15 entries (15 files):
- Figure 2-source data1/Figure 2C_actin_Albendazole_annotated.tif
- Figure 2-source data1/Figure 2C_actin_Albendazole_raw.tif
- Figure 2-source data1/Figure 2C_actin_Etoposide_anotated.tif
- Figure 2-source data1/Figure 2C_actin_Etoposide_raw.tif
- Figure 2-source data1/Figure 2C_LC3B_actin_Amsacrine_annotated.tif
- Figure 2-source data1/Figure 2C_LC3B_actin_Mebendazole_annotated.tif
- Figure 2-source data1/Figure 2C_LC3B_actin_Mebendazole_raw.tif
- Figure 2-source data1/Figure 2C_LC3B_actin_Oxibendazole_annotated.tif
- Figure 2-source data1/Figure 2C_LC3B_actin_Oxibendazole_raw.tif
- Figure 2-source data1/Figure 2C_LC3B_actin_Teniposide_Amsacrine_raw.tif
- Figure 2-source data1/Figure 2C_LC3B_actin_Teniposide_annotated.tif
- Figure 2-source data1/Figure 2C_LC3B_Albendazole_annotated.tif
- Figure 2-source data1/Figure 2C_LC3B_Albendazole_raw.tif
- Figure 2-source data1/Figure 2C_LC3B_Etoposide_annotated.tif
- Figure 2-source data1/Figure 2C_LC3B_Etoposide_raw.tif
