# Supplementary material for: Novel autophagy inducers by accelerating lysosomal clustering against Parkinson’s disease
Source: eLife. 2024 Jul 3;13:e98649. doi: 10.7554/eLife.98649 (PMC11221835; doi:10.7554/eLife.98649)
Supplement: Figure 3—source data 1. [file elife-98649-fig3-data1.zip]

Archive with 12 entries (12 files):
- Figure 3-source data1/Figure 3A_mTOR_annotated.Tif
- Figure 3-source data1/Figure 3A_mTOR_raw.Tif
- Figure 3-source data1/Figure 3A_p70S6K_annotated.Tif
- Figure 3-source data1/Figure 3A_p70S6K_raw.Tif
- Figure 3-source data1/Figure 3A_p-mTOR_annotated.Tif
- Figure 3-source data1/Figure 3A_p-mTOR_raw.Tif
- Figure 3-source data1/Figure 3A_p-p70S6K_annotated.Tif
- Figure 3-source data1/Figure 3A_p-p70S6K_raw.Tif
- Figure 3-source data1/Figure 3A_p-S6_S6_annotated.Tif
- Figure 3-source data1/Figure 3A_p-S6_S6_raw.Tif
- Figure 3-source data1/Figure 3A_p-ULK1_ULK1_annotated.Tif
- Figure 3-source data1/Figure 3A_p-ULK1_ULK1_raw.Tif
