# Supplementary material for: Novel autophagy inducers by accelerating lysosomal clustering against Parkinson’s disease
Source: eLife. 2024 Jul 3;13:e98649. doi: 10.7554/eLife.98649 (PMC11221835; doi:10.7554/eLife.98649)
Supplement: Figure 5—source data 1. [file elife-98649-fig5-data1.zip]

Archive with 6 entries (6 files):
- Figure 5-source data1/Figure 5D phostagPAGE_JIP4_annotated.tif
- Figure 5-source data1/Figure 5D phostagPAGE_JIP4_raw.tif
- Figure 5-source data1/Figure 5G_actin_annotated.tif
- Figure 5-source data1/Figure 5G_actin_raw.tif
- Figure 5-source data1/Figure 5G_JIP4_annotated.tif
- Figure 5-source data1/Figure 5G_JIP4_raw.tif
