# Supplementary material for: Novel autophagy inducers by accelerating lysosomal clustering against Parkinson’s disease
Source: eLife. 2024 Jul 3;13:e98649. doi: 10.7554/eLife.98649 (PMC11221835; doi:10.7554/eLife.98649)
Supplement: Figure 6—source data 1. [file elife-98649-fig6-data1.zip]

Archive with 18 entries (18 files):
- Figure 6-source data1/Figure 6A_ gelfluorescence_benzmimdazole_annotated.Tif
- Figure 6-source data1/Figure 6A_ gelfluorescence_benzmimdazole_raw.Tif
- Figure 6-source data1/Figure 6A_actin_ benzimidazole_annotated.tif
- Figure 6-source data1/Figure 6A_actin_ benzimidazole_raw.tif
- Figure 6-source data1/Figure 6A_actin_Topoisomerasei _annotated.tif
- Figure 6-source data1/Figure 6A_actin_Topoisomerasei _raw.tif
- Figure 6-source data1/Figure 6A_gelfluorescence_Topoisomerasei_annotated.Tif
- Figure 6-source data1/Figure 6A_gelfluorescence_Topoisomerasei_raw.Tif
- Figure 6-source data1/Figure 6A_JIP4_ benzimidazole_annotated.tif
- Figure 6-source data1/Figure 6A_JIP4_ benzimidazole_raw.tif
- Figure 6-source data1/Figure 6A_JIP4_Topoisomerasei _annotated.tif
- Figure 6-source data1/Figure 6A_JIP4_Topoisomerasei _raw.tif
- Figure 6-source data1/Figure 6D_actin_annotatated.tif
- Figure 6-source data1/Figure 6D_actin_raw.tif
- Figure 6-source data1/Figure 6D_gelfluorescence_annotated.tif
- Figure 6-source data1/Figure 6D_gelfluorescence_raw.Tif
- Figure 6-source data1/Figure 6D_p-mTOR_annotated.tif
- Figure 6-source data1/Figure 6D_p-mTOR_raw.tif
