# Supplementary material for: Novel autophagy inducers by accelerating lysosomal clustering against Parkinson’s disease
Source: eLife. 2024 Jul 3;13:e98649. doi: 10.7554/eLife.98649 (PMC11221835; doi:10.7554/eLife.98649)
Supplement: Figure 7—source data 1. [file elife-98649-fig7-data1.zip]

Archive with 25 entries (25 files):
- Figure 7-source data1/Figure 7A_p62_insoluble_annotated.tif
- Figure 7-source data1/Figure 7A_p62_insoluble_raw.tif
- Figure 7-source data1/Figure 7A_p62_soluble_annotated.tif
- Figure 7-source data1/Figure 7A_p62_soluble_raw.tif
- Figure 7-source data1/Figure 7A_ub_insoluble_annotated.tif
- Figure 7-source data1/Figure 7A_ub_insoluble_raw.tif
- Figure 7-source data1/Figure 7B_FIP200_soluble_annotated.tif
- Figure 7-source data1/Figure 7B_FIP200_soluble_raw.tif
- Figure 7-source data1/Figure 7B_p62_insoluble_annotated.tif
- Figure 7-source data1/Figure 7B_p62_insoluble_raw.tif
- Figure 7-source data1/Figure 7B_ub_insoluble_annotated.tif
- Figure 7-source data1/Figure 7B_ub_insoluble_raw.tif
- Figure 7-source data1/Figure 7B_ub_insoluble_WT_annotated.tif
- Figure 7-source data1/Figure 7C_actin_insoluble_annotated.tif
- Figure 7-source data1/Figure 7C_actin_insoluble_raw.tif
- Figure 7-source data1/Figure 7C_p62_insoluble_annotated.tif
- Figure 7-source data1/Figure 7C_p62_insoluble_raw.tif
- Figure 7-source data1/Figure 7C_ub_insoluble_annotated.tif
- Figure 7-source data1/Figure 7C_ub_insoluble_raw.tif
- Figure 7-source data1/Figure 7D_actin_insoluble_annotated.tif
- Figure 7-source data1/Figure 7D_actin_insoluble_raw.tif
- Figure 7-source data1/Figure 7D_FIP200_soluble_annotated.tif
- Figure 7-source data1/Figure 7D_FIP200_soluble_raw.tif
- Figure 7-source data1/Figure 7D_p62_insoluble_annotated.tif
- Figure 7-source data1/Figure 7D_p62_insoluble_raw.tif
