# Supplementary material for: Novel autophagy inducers by accelerating lysosomal clustering against Parkinson’s disease
Source: eLife. 2024 Jul 3;13:e98649. doi: 10.7554/eLife.98649 (PMC11221835; doi:10.7554/eLife.98649)
Supplement: Figure 8—source data 1. [file elife-98649-fig8-data1.zip]

Archive with 10 entries (10 files):
- Figure 8-source data1/Figure 8D_GAPDH_soluble_annotated.tif
- Figure 8-source data1/Figure 8D_GAPDH_soluble_raw.tif
- Figure 8-source data1/Figure 8D_GFP_insoluble_annotated.tif
- Figure 8-source data1/Figure 8D_GFP_insoluble_raw.tif
- Figure 8-source data1/Figure 8D_GFP_soluble_annotated.tif
- Figure 8-source data1/Figure 8D_GFP_soluble_raw.tif
- Figure 8-source data1/Figure 8D_LC3B_insoluble_anotated.tif
- Figure 8-source data1/Figure 8D_LC3B_insoluble_raw.tif
- Figure 8-source data1/Figure 8D_LC3B_soluble_anotated.tif
- Figure 8-source data1/Figure 8D_LC3B_soluble_raw.tif
