# Supplementary material for: Novel autophagy inducers by accelerating lysosomal clustering against Parkinson’s disease
Source: eLife. 2024 Jul 3;13:e98649. doi: 10.7554/eLife.98649 (PMC11221835; doi:10.7554/eLife.98649)
Supplement: Figure 9—source data 1. [file elife-98649-fig9-data1.zip]

Archive with 4 entries (4 files):
- Figure 9-source data1/Figure 9C _p38_raw.tif
- Figure 9-source data1/Figure 9C_p38_annotated.tif
- Figure 9-source data1/Figure 9C_p-p38_annotatedtif.tif
- Figure 9-source data1/Figure 9C_p-p38_raw.tif
